# Supplementary material for: Response of the metabolic activity and taxonomic composition of bacterial communities to mosaically varying soil salinity and alkalinity
Source: Sci Rep. 2024 Mar 29;14:7460. doi: 10.1038/s41598-024-57430-2 (PMC10980690; doi:10.1038/s41598-024-57430-2)
Supplement: Supplementary file 2 — Supplementary Information 2. [file 41598_2024_57430_MOESM2_ESM.xlsx]

## Sheet: soilchem_data
vegetation	depth	rep	sample	pH_H2O	pH_KCl	EC	SOC	CaCO3	AL_K2O	AL_P2O5	AL_Na	TN	NH4_N	NO3_N	EDTA-KCl_Mn	EDTA-KCl_Mg	EDTA-KCl_Cu	EDTA-KCl_Zn	salt	Sand	Silt	Clay	texture	water
						mS/cm	w/w %	w/w %	mg/kg	mg/kg	mg/kg	w/w %	mg/kg	mg/kg	mg/kg	mg/kg	mg/kg	mg/kg	w/w %	w/w %	w/w %	w/w %		g/100 g d.w.
AL	a	1	AL/a/1	10.57	9.82	6.26	0.335465	31.68	191.057	51.0731	4810.84	0.032	0.9	2.66	20.911	2.00367	3.73745	0.237728	1.14	16.4053	48.9138	34.6809	silty clay loam	0.146505
AL	a	2	AL/a/2	10.52	9.72	5.65	0.286628	25.31	199.303	19.161	4431.96	0.035	2.7	4.43	29.3018	3.66978	2.86319	0.352091	1.02	19.2666	49.4247	31.3087	silty clay loam	0.13422
AL	a	3	AL/a/3	10.15	9.31	3.43	0.485465	16.93	188.964	35.4208	3428.41	0.05	2.3	6.17	46.1942	7.85879	3.07697	0.272242	0.44	23.9664	51.0498	24.9837	Silt Loam	0.132313
AL	b	1	AL/b/1	10.53	9.83	4.9	0.159884	46.79	112.766	8.80283	4201.68	0.032	2.8	1.87	8.76125	17.3437	1.73426	0.0485655	0.85	11.0604	50.1218	38.8178	silty clay loam	0.157941
AL	b	2	AL/b/2	10.55	9.79	4.49	0.140116	43.95	155.81	22.3524	4009.03	0.025	0.9	1.87	9.08595	5.05645	1.07833	0.0663158	0.74	13.4651	50.2414	36.2935	silty clay loam	0.155752
AL	b	3	AL/b/3	10.47	9.71	4.88	0.195349	37.03	182.882	16.3157	4361.97	0.028	3	1.01	18.1443	8.24442	2.5982	0.213613	0.85	15.2757	47.2962	37.428	silty clay loam	0.15139
AL	c	1	AL/c/1	10.46	9.73	2.87	0.0936047	32.55	75.2375	30.3583	2782.25	0.021	2.5	0.84	13.9299	8.7536	1.25619	0.0850496	0.35	13.8797	70.3164	15.8039	Silt Loam	0.161928
AL	c	2	AL/c/2	10.44	9.73	2.93	0.102907	34.02	76.347	8.28284	2754.12	0.018	0.8	0.84	12.0057	9.4607	0.55013	0.0489622	0.35	16.861	64.9309	18.208	Silt Loam	0.158311
AL	c	3	AL/c/3	10.49	9.74	3.71	0.104651	36.46	82.2687	17.6884	3315.33	0.021	1.8	0.89	10.8268	7.51106	1.19587	0.0674591	0.48	15.3274	59.605	25.0676	Silt Loam	0.156576
AP	a	1	AP/a/1	9.76	9.03	3	0.929651	23.11	161.578	73.8297	3479.89	0.11	1.6	3.22	46.0426	26.6645	2.99408	0.828143	0.37	23.0524	49.7702	27.1774	Clay Loam	0.169159
AP	a	2	AP/a/2	9.72	9.02	2.9	0.840698	22.79	163.375	104.254	3496.3	0.113	0	5.32	46.6731	24.3852	2.2679	0.690423	0.35	27.157	46.6105	26.2325	Loam	0.180147
AP	a	3	AP/a/3	9.5	8.84	3.26	1.28314	20.83	198.961	86.9047	3736.54	0.174	3.4	4.22	53.1428	27.2835	2.43905	1.06793	0.41	24.8668	50.4063	24.7269	Silt Loam	0.162539
AP	b	1	AP/b/1	10.19	9.2	3.18	0.306977	35.81	195.517	16.6565	3376.45	0.057	0.9	0	21.7948	23.5988	2.86004	0.284914	0.4	21.1573	42.478	36.3647	Clay Loam	0.122672
AP	b	2	AP/b/2	10.11	9.3	3.39	0.35	33.04	172.47	21.2195	3528.01	0.046	0	0.89	25.3788	19.6057	2.17619	0.292898	0.43	24.3809	43.068	32.5512	Clay Loam	0.12569
AP	b	3	AP/b/3	10.13	9.24	3.77	0.288372	29.95	178.84	20.9324	3471.32	0.046	0	0	24.1741	24.607	3.52506	0.230241	0.5	25.8134	41.6407	32.5459	Clay Loam	0.116645
AP	c	1	AP/c/1	10.26	8.86	1.74	0.153488	31.25	134.936	16.7163	2113.35	0.025	0.8	0	15.3368	53.1421	2.16437	0.0612618	0.2	42.9209	34.7228	22.3563	Loam	0.12508
AP	c	2	AP/c/2	10.3	9.01	1.64	0.140116	36.3	114.031	9.22656	2117.54	0.025	0	0.82	14.3403	211.312	1.0635	0.112158	0.19	33.6003	43.0314	23.3684	Loam	0.123929
AP	c	3	AP/c/3	10.32	9.03	2.02	0.134884	39.88	121.307	10.3348	2197.79	0.025	0	0	18.6548	44.0514	1.99429	0.153403	0.23	33.6592	40.0253	26.3155	Loam	0.120389
AA	a	1	AA/a/1	9.41	8.02	1.18	0.787209	14.49	109.719	45.8179	1656.65	0.113	3.5	5.67	23.5093	124.49	0.7318	0.829397	0.13	42.8203	39.2661	17.9136	Loam	0.139367
AA	a	2	AA/a/2	9.28	7.94	1.14	0.810465	12.86	117.52	52.1452	1546.94	0.11	2.4	7.25	28.0266	99.6695	1.37592	0.802242	0.13	43.7344	39.5659	16.6997	Loam	0.126553
AA	a	3	AA/a/3	9.4	7.97	1.4	0.781395	17.9	126.819	35.7349	2158.24	0.117	4.3	7.78	20.8597	96.6972	0.752129	0.943092	0.16	36.5224	40.3456	23.132	Loam	0.14205
AA	b	1	AA/b/1	10.29	8.91	2.89	0.251744	22.62	185.003	18.503	3453.1	0.035	0.9	0.89	19.1686	34.3326	1.54538	0.204901	0.35	31.5708	35.5142	32.915	Loam	0.126342
AA	b	2	AA/b/2	10.26	9.02	2.52	0.29186	18.88	184.194	24.4161	3134	0.039	0.9	0	24.5934	43.3904	2.35666	0.100084	0.3	36.951	33.6294	29.4196	Loam	0.110683
AA	b	3	AA/b/3	10.42	9.48	4.03	0.196512	37.43	171.363	16.0405	4210.05	0.032	0	0	13.3622	8.35404	1.18496	0.248411	0.58	21.0217	38.2557	40.7225	Clay	0.136364
AA	c	1	AA/c/1	10.49	9.6	3.32	0.126163	38.25	99.6458	7.63578	3052.72	0.021	0	0	9.74807	8.70875	0.676354	0.216549	0.42	30.1037	43.799	26.0973	Loam	0.143418
AA	c	2	AA/c/2	10.41	9.5	3.03	0.12907	40.28	120.975	30.0754	3140.8	0.021	0	0	10.9468	13.5321	1.48468	0.0580651	0.38	21.5033	46.0028	32.4939	Clay Loam	0.145873
AA	c	3	AA/c/3	10.48	9.53	2.76	0.0930233	31.33	69.5503	6.77817	2910.6	0.018	2.4	0	11.5683	8.69204	0.708449	0.113909	0.34	30.0914	48.8304	21.0782	Loam	0.140524
AF	a	1	AF/a/1	7.65	7.3	0.29	1.80349	16.28	230.368	110.971	92.4827	0.199	6.2	1.77	41.5705	252.48	1.73186	0.864065	0.02	19.0019	54.3946	26.6036	Silt Loam	0.159147
AF	a	2	AF/a/2	7.7	7.22	0.28	1.84884	13.02	318.038	107.232	73.3343	0.227	7.6	1.69	53.4548	170.343	2.63871	0.961907	0.02	20.6176	55.2381	24.1443	Silt Loam	0.177148
AF	a	3	AF/a/3	7.83	7.23	0.3	1.6407	13.35	221.706	120.751	85.9319	0.195	5.3	1.77	53.4151	171.903	1.68824	0.812336	0.02	20.8151	55.3148	23.8701	Silt Loam	0.167614
AF	b	1	AF/b/1	8.11	7.42	0.28	1.02733	18.55	154.063	74.3539	122.723	0.131	2.2	0.72	34.7121	246.566	1.56413	0.305214	0.02	19.5154	51.605	28.8796	silty clay loam	0.101036
AF	b	2	AF/b/2	8.14	7.4	0.25	1.23547	15.46	209.738	81.033	119.916	0.138	0	0	36.7521	220.696	1.50354	0.345592	0.02	20.6945	52.0354	27.2702	Clay Loam	0.136194
AF	b	3	AF/b/3	8.32	7.39	0.26	1.12849	13.35	137.071	103.195	217.505	0.121	2.3	0	44.1554	251.448	1.50876	0.406117	0.02	20.9279	52.8989	26.1732	Silt Loam	0.119111
AF	c	1	AF/c/1	9.25	7.8	0.33	0.422093	38.57	98.2422	19.5193	725.135	0.046	0	0	11.4667	373.252	1.07487	0.0252967	0.02	14.0775	50.2003	35.7222	Silty Clay Loam	0.130224
AF	c	2	AF/c/2	9.15	7.74	0.3	0.413953	39.71	103.143	17.3525	595.429	0.043	2.1	1.07	12.0924	330.528	1.13069	0.0405786	0.02	13.2749	49.0287	37.6964	Silty Clay Loam	0.130542
AF	c	3	AF/c/3	9.75	8.03	0.64	0.372093	37.43	122.617	21.6044	1584.72	0.043	0	0	12.4013	281.784	1.33517	0.234588	0.07	13.5741	48.1877	38.2382	Silty Clay Loam	0.133581

## Sheet: microResp_data
vegetation	depth	rep	sample	DW	GAL	TRE	ARA	GLC	FRU	CIT	MAL	SUC	ALA	LYS	GLN	ARG	DHB	GLU	INO	XYL	MAT	MAN	SOR	RHA	ASN	GLA	ASA
				Dist. Water	Galactose	Trehalose	Arabinose	Glucose	Fructose	Citric acid	Malic acid	Succinate	Alanine	Lysine	Glutamine	Arginine	3.4-dihydroxybenzoic acid	Glutamic acid	myo-inositol	Xylose	Mannitol	Mannose	Sorbitol	Rhamnose	Asparagine	Gluconic acid	Ascorbic acid
AL	a	1	AL/a/1	0.0909077	0.114274	0.113896	0.111371	0.127606	0.150733	0.117492	0.12772	0.126588	0.22706	0.160968	0.152325	0.111214	0.123164	0.145524	0.102074	0.125139	0.109134	0.110851	0.111707	0.106636	0.167024	0.112138	0.313472
AL	a	2	AL/a/2	0.111725	0.143131	0.164944	0.148379	0.184087	0.220683	0.167662	0.174685	0.188544	0.299325	0.201877	0.249565	0.143215	0.140426	0.206785	0.126748	0.158804	0.137968	0.141228	0.136891	0.138586	0.215824	0.140422	0.447838
AL	a	3	AL/a/3	0.122705	0.202729	0.219244	0.200851	0.34251	0.290416	0.257988	0.260652	0.270553	0.406273	0.23192	0.35322	0.165467	0.153512	0.283423	0.157988	0.249747	0.165371	0.192209	0.180774	0.173495	0.33435	0.193682	0.620856
AL	b	1	AL/b/1	0.0837831	0.0990828	0.0933567	0.0948676	0.0958222	0.111403	0.0909983	0.0966393	0.0954843	0.205375	0.142936	0.141772	0.106971	0.118067	0.120257	0.0890896	0.096472	0.0928784	0.0928688	0.0935726	0.0955126	0.16934	0.0971675	0.260815
AL	b	2	AL/b/2	0.101528	0.116454	0.109396	0.119111	0.11929	0.141762	0.119307	0.121505	0.120239	0.273259	0.192405	0.200988	0.132904	0.155182	0.162791	0.110737	0.125116	0.118754	0.116633	0.117493	0.120935	0.211615	0.124003	0.385801
AL	b	3	AL/b/3	0.0873431	0.101218	0.0954745	0.098266	0.104691	0.125363	0.104295	0.103745	0.10288	0.203435	0.139447	0.154706	0.116179	0.120689	0.133837	0.0949461	0.105771	0.0986876	0.102943	0.102284	0.0983466	0.166507	0.105373	0.274687
AL	c	1	AL/c/1	0.0922792	0.111341	0.102849	0.10658	0.112564	0.13317	0.109803	0.115069	0.115265	0.283251	0.177153	0.197624	0.131322	0.151627	0.149728	0.101465	0.113486	0.105389	0.104116	0.104877	0.11138	0.27541	0.109337	0.407066
AL	c	2	AL/c/2	0.0803654	0.0947542	0.0865574	0.0877535	0.0947666	0.113596	0.0964	0.0977588	0.093585	0.259432	0.165136	0.178522	0.11537	0.13704	0.131177	0.0879839	0.0965906	0.0897492	0.0944335	0.090703	0.0884501	0.215924	0.0938903	0.357747
AL	c	3	AL/c/3	0.13732	0.155045	0.153453	0.155021	0.15809	0.196108	0.166787	0.166163	0.162362	0.473544	0.299853	0.325013	0.202403	0.235154	0.230415	0.155677	0.167613	0.152865	0.16002	0.156532	0.154108	0.419888	0.162525	0.719047
AP	a	1	AP/a/1	0.11101	0.17196	0.203898	0.191229	0.299248	0.306546	0.206996	0.192342	0.197712	0.287999	0.194492	0.256872	0.1741	0.216741	0.219985	0.137223	0.211251	0.154577	0.184164	0.154386	0.168158	0.298244	0.170547	0.465911
AP	a	2	AP/a/2	0.131658	0.275456	0.463014	0.360863	0.704746	0.541872	0.224265	0.301303	0.287673	0.410268	0.298387	0.343066	0.18886	0.263935	0.310497	0.186697	0.47148	0.199284	0.308382	0.210929	0.223353	0.390733	0.251263	0.68719
AP	a	3	AP/a/3	0.14354	0.317261	0.670079	0.339706	0.763222	0.707792	0.276468	0.362235	0.49637	0.433912	0.284842	0.459852	0.192012	0.28973	0.473225	0.196142	0.464403	0.232759	0.341578	0.240831	0.231832	0.398853	0.271324	0.672143
AP	b	1	AP/b/1	0.0741067	0.0933794	0.0986674	0.0917919	0.102551	0.182995	0.105679	0.112169	0.115732	0.213796	0.136406	0.195779	0.101999	0.170547	0.167559	0.0822643	0.101842	0.089958	0.0955516	0.0918333	0.0875167	0.247024	0.10336	0.362036
AP	b	2	AP/b/2	0.0828205	0.102033	0.110153	0.0997789	0.120153	0.187443	0.116555	0.123105	0.125876	0.241192	0.161813	0.204628	0.108585	0.186493	0.16273	0.0906231	0.111759	0.0986025	0.102325	0.104386	0.0953784	0.218975	0.110523	0.342796
AP	b	3	AP/b/3	0.100161	0.12986	0.154274	0.126059	0.176698	0.254565	0.152346	0.152696	0.158618	0.2821	0.193229	0.242176	0.13372	0.225305	0.199032	0.109692	0.142805	0.123704	0.12436	0.129415	0.122171	0.263498	0.135539	0.428339
AP	c	1	AP/c/1	0.102317	0.123402	0.117975	0.113754	0.127527	0.214557	0.131207	0.150989	0.17053	0.277137	0.202768	0.255612	0.134181	0.328695	0.195292	0.114814	0.132771	0.120867	0.122197	0.123673	0.126333	0.29537	0.146949	0.356258
AP	c	2	AP/c/2	0.0755301	0.0868048	0.0864381	0.0824064	0.0921191	0.128058	0.0866804	0.0970574	0.101906	0.181867	0.141468	0.170417	0.092181	0.219044	0.12588	0.0781623	0.0896462	0.0808163	0.0839603	0.0833967	0.0820122	0.233595	0.0971135	0.306862
AP	c	3	AP/c/3	0.0627101	0.0717648	0.0713896	0.0726404	0.0769726	0.112312	0.0735446	0.0792075	0.0835224	0.146891	0.111964	0.142725	0.0769826	0.175936	0.109385	0.0657834	0.0756278	0.0705072	0.0744014	0.0703315	0.0733248	0.184347	0.080768	0.260254
AA	a	1	AA/a/1	1.57263	1.0615	1.0746	2.5641	2.09232	1.70124	0.63636	1.01069	0.983762	0.747868	0.66237	0.944398	0.528073	0.912667	1.14085	0.878386	1.72001	1.04587	1.24428	0.960005	0.797214	1.06835	0.758042	1.23441
AA	a	2	AA/a/2	0.923046	1.11174	1.00837	2.1086	1.70631	1.61429	0.571505	0.909787	0.775848	0.5711	0.451563	0.769464	0.444234	0.709731	0.884885	0.75951	1.39141	0.916873	1.14282	0.771741	0.67587	0.954892	0.639937	0.920085
AA	a	3	AA/a/3	1.15633	1.33227	1.24551	2.57151	2.42631	2.0863	0.699803	1.1346	1.05297	0.79074	0.670938	1.00501	0.513971	0.904661	1.18816	1.05104	1.66427	1.09367	1.41098	0.917307	0.827863	1.15187	0.790106	1.32788
AA	b	1	AA/b/1	0.108015	0.103845	0.107259	0.121832	0.118678	0.152957	0.108298	0.117807	0.140826	0.19874	0.142756	0.193729	0.107661	0.136577	0.158049	0.100583	0.11593	0.114677	0.107226	0.106139	0.107909	0.200438	0.11899	0.286513
AA	b	2	AA/b/2	0.124769	0.128525	0.143078	0.142625	0.144959	0.180807	0.124276	0.140524	0.176357	0.192973	0.165772	0.202607	0.121972	0.158114	0.162816	0.110976	0.134137	0.128173	0.126494	0.123934	0.125019	0.216775	0.139038	0.320883
AA	b	3	AA/b/3	0.110546	0.133667	0.134372	0.12216	0.144077	0.163637	0.125818	0.133444	0.149306	0.231634	0.167081	0.19761	0.126291	0.15638	0.160961	0.114621	0.131664	0.121306	0.122677	0.126156	0.119874	0.22755	0.134667	0.327224
AA	c	1	AA/c/1	0.109851	0.124394	0.117082	0.115491	0.128435	0.146494	0.127109	0.131565	0.135913	0.276963	0.188113	0.21043	0.134489	0.176216	0.163645	0.113836	0.125556	0.125359	0.119473	0.153822	0.119664	0.242821	0.125061	0.37254
AA	c	2	AA/c/2	0.0974364	0.111612	0.113634	0.107724	0.124458	0.132646	0.119638	0.126747	0.130251	0.22621	0.152703	0.182761	0.117246	0.152884	0.145789	0.105192	0.113677	0.111414	0.11099	0.113308	0.107367	0.219858	0.118987	0.324638
AA	c	3	AA/c/3	0.103481	0.120599	0.119612	0.112928	0.122221	0.139124	0.122667	0.125284	0.138846	0.252179	0.170826	0.205101	0.124698	0.170283	0.161333	0.1087	0.121204	0.117653	0.11654	0.115519	0.114548	0.259583	0.124001	0.372846
AF	a	1	AF/a/1	0.327849	1.30418	1.72749	1.60353	2.11638	2.27324	1.0692	1.80482	2.13403	0.84589	0.486834	1.18008	0.602505	0.626529	1.27844	1.40722	1.90192	1.31027	1.78255	1.04524	0.980404	1.62926	0.818503	1.62991
AF	a	2	AF/a/2	0.346635	0.660703	1.42773	1.93627	1.06332	2.62977	1.20056	0.705122	1.59921	1.15683	0.439587	1.83885	0.767924	0.418579	1.28023	1.41707	0.915194	1.18981	2.05006	0.612038	1.01169	1.91139	0.509403	1.78212
AF	a	3	AF/a/3	0.428792	1.88649	1.096	2.20472	3.22588	1.89526	1.39478	2.65407	1.51253	1.19857	1.05892	1.71269	0.86707	0.856755	1.39838	1.62807	2.46743	1.31756	2.03539	1.5135	1.03505	2.02033	1.153	1.75559
AF	b	1	AF/b/1	0.129416	0.255744	0.227034	0.286633	0.401583	0.40411	0.266261	0.351873	0.270655	0.221222	0.203504	0.366685	0.17919	0.151985	0.267307	0.20115	0.288445	0.228978	0.284172	0.228382	0.193559	0.29764	0.215036	0.288657
AF	b	2	AF/b/2	0.238214	0.507069	0.446592	0.607857	0.772551	0.716288	0.465718	0.744391	0.539897	0.458006	0.475859	0.709407	0.366221	0.307556	0.527263	0.420693	0.659429	0.41724	0.603653	0.471983	0.379903	0.664832	0.484085	0.629175
AF	b	3	AF/b/3	0.215547	0.440505	0.414629	0.492622	0.655896	0.604457	0.390734	0.590075	0.455359	0.377326	0.404741	0.578055	0.30331	0.235623	0.430361	0.349773	0.531015	0.381799	0.492886	0.408933	0.341354	0.490832	0.388513	0.490179
AF	c	1	AF/c/1	0.125329	0.150847	0.161855	0.168487	0.193784	0.212342	0.185195	0.210543	0.218436	0.184225	0.195466	0.193814	0.168573	0.201434	0.194679	0.135433	0.162679	0.168406	0.160234	0.162797	0.146085	0.200512	0.228439	0.229055
AF	c	2	AF/c/2	0.147322	0.176518	0.177348	0.188883	0.204335	0.23125	0.195847	0.228592	0.205081	0.205626	0.204068	0.196946	0.183721	0.219373	0.202688	0.162393	0.182296	0.193016	0.18684	0.185383	0.170122	0.224109	0.210972	0.242686
AF	c	3	AF/c/3	0.126082	0.146818	0.14357	0.149064	0.16015	0.178261	0.16204	0.193116	0.183333	0.185707	0.178679	0.183824	0.158888	0.132726	0.176505	0.134188	0.145039	0.156691	0.151571	0.147757	0.140355	0.223213	0.205864	0.232193
			all data in:	ug CO2-C/g soil/hour
